# Supplementary material for: Development of Combretastatin A-4 Analogues as Potential Anticancer Agents with Improved Aqueous Solubility
Source: Molecules. 2023 Feb 10;28(4):1717. doi: 10.3390/molecules28041717 (PMC9963121; doi:10.3390/molecules28041717)
Supplement: Supplementary file 1 [file molecules-28-01717-s001.zip]

Archive with 1 entries (1 files):
- molecules-2189644-supplementary.pdf
